# Supplementary material for: Assessing the Robustness of Mediation Analysis Results Using Multiverse Analysis
Source: Prev Sci. 2021 Jul 16;23(5):821–31. doi: 10.1007/s11121-021-01280-1 (PMC9283158; doi:10.1007/s11121-021-01280-1)
Supplement: Supplementary file 2 — Supplementary file2 (DO 12 KB) [file 11121_2021_1280_MOESM2_ESM.do]

*Note: this code was used to create the specification curves in Rijnhart et al.
*However, this code is an adapted version of the code provided by: 
*Simonsohn, U., Simmons, J. P., & Nelson, L. D. (2020). Specification curve analysis. Nature Human Behaviour, 1-7. 
*Syntaxes for that paper can be accessed through: http://urisohn.com/


*Open datafile
use "Multiverse effect estimates.dta"


***** Run descriptive statistics and anovas for the direct and indirect effects *****

*Determine number of conditions with mediation based on original criteria: 120 (55.56%)
tab original_criteria

*Determine number of positive effect estimates
*Indirect effect: 72 (66.67%)
tab pos_ie
tab pos_ie exposure
*Direct effect: 15 (13.89%)
tab pos_de
tab pos_ie exposure

*Determine number of significant effect estimates
*Indirect effect: 70 (64.8%)
tab sig_ie
*Direct effect: 9 (8.33%)
tab sig_de

*Run anovas to determine the most important conditions that may influence effect size
*Indirect effect: exposure, age interaction, and XM interaction
anova ie_mg exposure confounder_set confounder_criteria age_int xm_int
*Direct effect: exposure, confounder criteria, age interaction, and XM interaction
anova de_mg exposure confounder_set confounder_criteria age_int xm_int


***** Prepare database for specification curves *****

*Recode values for the specification curve 
*original specification should be coded highest number to occur as first on the curve
*Exposure
gen exposure2 = 0
replace exposure2 = 1 if exposure == 1
replace exposure2 = 2 if exposure == 0
label variable exposure2 "Determinant"
label define exposure2 2 "Continuous" 1 "Increased weight vs. stable" 0 "Decreased weight vs. stable"
label values exposure2 exposure2

*Confounder set
gen confounder_set2 = 0
replace confounder_set2 = 1 if confounder_set==0
label variable confounder_set2 "Confounder set"
label define confounder_set2 1 "With hormonal factors" 0 "Without hormonal factors"
label values confounder_set2 confounder_set2

*Confounder criteria
gen confounder_criteria2 = 0
replace confounder_criteria2 = 1 if confounder_criteria==0
label variable confounder_criteria2 "Confounder specification"
label define confounder_criteria2 1 "A priori" 0 "≥10% change"
label values confounder_criteria2 confounder_criteria2

*Age interaction
gen age_int2 = 0
replace age_int2 = 1 if age_int==1
replace age_int2 = 2 if age_int==0
label variable age_int2 "Age group"
label define age_int2 2 "All ages" 1 "Young-old" 0 "Old-old"
label values age_int2 age_int2

*XM interaction
gen xm_int2 = 0
replace xm_int2 = 1 if xm_int==1
replace xm_int2 = 2 if xm_int==0
label variable xm_int2 "XM interaction"
label define xm_int2 2 "No XM interaction" 1 "PNIE/PNDE" 1 "TNIE/TNDE"
label values xm_int2 xm_int2


*Mark the original condition from Pluijm et al.
gen original = 0
replace original = 1 if xm_int==0 & exposure==0 & confounder_set==0 & confounder_criteria==0 & age_int==0
*Determine original indirect effect condition
gen original_iecondition = .
replace original_iecondition = ie_mg if original==1
label variable original_iecondition "Original condition"
*Determine original direct effect condition
gen original_decondition = .
replace original_decondition = de_mg if original==1
label variable original_decondition "Original condition"
*Determine original total effect condition
gen original_tecondition = .
replace original_tecondition = te_mg if original==1
label variable original_tecondition "Original condition"


*Mark the significant and non-significant effect estimates
*Significant indirect effect estimates
gen ie_sig = ie_mg
replace ie_sig = . if sig_ie ==0
replace ie_sig = . if original==1
label variable ie_sig "Significant effect estimate"
*Non-significant indirect effect estimates
gen ie_nosig = ie_mg
replace ie_nosig = . if sig_ie==1
replace ie_nosig = . if original==1
label variable ie_nosig "Non-significant effect estimate"
*Significant direct effect estimates
gen de_sig = de_mg
replace de_sig = . if sig_de==0
replace de_sig = . if original==1
label variable de_sig "Significant effect estimate"
*Non-significant direct effect estimates
gen de_nosig = de_mg
replace de_nosig = . if sig_de==1
replace de_nosig = . if original==1
label variable de_nosig "Non-significant effect estimate"
*Significant total effect estimates
gen te_sig = te_mg
replace te_sig = . if sig_te==0
replace te_sig = . if original==1
label variable te_sig "Significant effect estimate"
*Non-significant total effect estimates
gen te_nosig = te_mg
replace te_nosig = . if sig_te==1
replace te_nosig = . if original==1
label variable te_nosig "Non-significant effect estimate"


***** Specification curve for the indirect effect *****

*Stack values of specification indicators
gen spec1=xm_int2+1
gen spec2=age_int2+3+2+1
gen spec3=confounder_criteria2+3+2+3+2+1
gen spec4=confounder_set2+2+2+3+2+3+2+1
gen spec5=exposure2+2+2+2+2+3+2+2+3+1

*Sort effect size
sort ie_mg
gen sn_ie=_n
label var sn_ie "Specification number sorted by effect size"

*Graph parameters
summarize ie_mg
global brange=r(max)-r(min)
global bmin=r(min)
global bmax=r(max)
global from_y=$bmin-4*$brange
global graph_height=21*4/3
	
di $bmin
di $bmax
di $brange
di $from_y
di $graph_height

*Determine whether indirect effect estimate in the original condition was significant
tab original_iecondition sig_ie

*Syntax for the specification curve for the indirect effect estimates
scatter spec1 spec2 spec3 spec4 spec5 sn_ie, graphregion(color(white)) bgcolor(white) ///
xlab(0(10)110) xsize(10) ysize(6) msize(vsmall vsmall vsmall vsmall vsmall) ///
mcolor(black black black black black) title("$title") ///
ylab(1(1)36) ///
	ylabel(1 "Total natural indirect effect" 2 "Pure natural indirect effect" 3 "Overall effect" ///
	6 "Old-old" 7 "Young-old" 8 "All ages" ///
	11 "≥10% change in effect estimates" 12 "A priori specified" ///
	15 "Without hormonal factors" 16 "With hormonal factors" ///
	19 "Decreased weight vs. stable weight" 20 "Increased weight vs. stable weight" 21 "Continuous" ///
  	4 "{bf:XM interaction}" 9 "{bf:Age group}" ///
	13 "{bf:Confounder specification}" 17 "{bf:Confounder set}" ///
	22 "{bf:Determinant}" 29 " ", angle(0) labsize(vsmall) tstyle(notick)) || ///
		scatter ie_sig sn_ie, yaxis(2) mcolor(black) msize(vsmall) legend(order(6 7 8) cols(3) size(small) rowgap(.5) pos(15)) ///
		ylab(, axis(2) labsize(vsmall) angle(0) nogrid) yscale(range($from_y $graph_height) axis(2))  ///
		xtitle(" " "{bf: Specification number}") ytitle(" " "Indirect effect estimate" "in mg/cm2",size(vsmall) axis(2) placement(north)) ///
		yline(0, axis(2) lw(thin) lcolor(gray))  ///
		yline(4 5 9 10 13 14 17 18 22 26, lw(thick) lcolor(white)) ///
		yline(23(0.01)29.5,axis(1) lw(vthick) lcolor(dimgray)) || ///
		scatter ie_nosig sn_ie, yaxis(2) mcolor(gray) msize(vsmall)  || ///
		scatter original_iecondition sn_ie, yaxis(2) msize(medium) mcolor(black)

*Save the specification curve
graph export "Specification curve indirect effect.png", width(1400) replace


***** Specification curve for the direct effect *****

*Stack values of specification indicators
replace spec1=xm_int2+1
replace spec2=age_int2+3+2+1
replace spec3=confounder_criteria2+3+2+3+2+1
replace spec4=confounder_set2+2+2+3+2+3+2+1
replace spec5=exposure2+2+2+2+2+3+2+2+3+1

*Sort effect size
sort de_mg
gen sn_de=_n
label var sn_de "Specification number sorted by effect size"

*Graph parameters
summarize de_mg
global brange=r(max)-r(min)
global bmin=r(min)
global bmax=r(max)
global from_y=$bmin-4*$brange
global graph_height=21*4/3
	
di $bmin
di $bmax
di $brange
di $from_y
di $graph_height

*Determine whether direct effect estimate in the original condition was significant
tab original_decondition sig_de

*Syntax for the specification curve for the indirect effect estimates
scatter spec1 spec2 spec3 spec4 spec5 sn_de, graphregion(color(white)) bgcolor(white) ///
xlab(0(10)110) xsize(10) ysize(6) msize(vsmall vsmall vsmall vsmall vsmall) ///
mcolor(black black black black black) title("$title") ///
ylab(1(1)36) ///
	ylabel(1 "Total natural direct effect" 2 "Pure natural direct effect" 3 "Overall effect" ///
	6 "Old-old" 7 "Young-old" 8 "All ages" ///
	11 "≥10% change in effect estimates" 12 "A priori specified" ///
	15 "Without hormonal factors" 16 "With hormonal factors" ///
	19 "Decreased weight vs. stable weight" 20 "Increased weight vs. stable weight" 21 "Continuous" ///
  	4 "{bf:XM interaction}" 9 "{bf:Age group}" ///
	13 "{bf:Confounder specification}" 17 "{bf:Confounder set}" ///
	22 "{bf:Determinant}" 29 " ", angle(0) labsize(vsmall) tstyle(notick)) || ///
		scatter de_sig sn_de, yaxis(2) mcolor(black) msize(vsmall) legend(order(6 7 8) cols(3) size(small) rowgap(.5) pos(15)) ///
		ylab(, axis(2) labsize(vsmall) angle(0) nogrid) yscale(range($from_y $graph_height) axis(2))  ///
		xtitle(" " "{bf: Specification number}") ytitle(" " "Direct effect estimate" "in mg/cm2",size(vsmall) axis(2) placement(north)) ///
		yline(0, axis(2) lw(thin) lcolor(gray))  ///
		yline(4 5 9 10 13 14 17 18 22 26, lw(thick) lcolor(white)) ///
		yline(23(0.01)29.5,axis(1) lw(vthick) lcolor(dimgray)) || ///
		scatter de_nosig sn_de, yaxis(2) mcolor(gray) msize(vsmall)  || ///
		scatter original_decondition sn_de, yaxis(2) msize(medium) mcolor(gray)

*Save the specification curve
graph export "Specification curve direct effect.png", width(1400) replace
	


	
	


***** Specification curve for the total effect *****

*Drop total effects for conditions with XM interaction
replace te_mg = . if xm_int==1
replace te_mg = . if xm_int==2
drop if te_mg ==.

*** Descriptive statistics ***
*Determine number of positive effect estimates: 24 (66.67%)
tab pos_te
*Determine number of significant effect estimates: 20 (55.56%)
tab sig_te
*Anova total effect: exposure and age interaction
anova te_mg exposure confounder_set confounder_criteria age_int

*Sort effect size
sort te_mg
gen sn_te=_n
label var sn_te "Specification number sorted by effect size"

*Stack values of specification indicators
*Note that XM interaction does not influence the total effect estimate and is left out
replace spec1=age_int2+1
replace spec2=confounder_criteria2+3+2+1
replace spec3=confounder_set2+2+2+3+2+1
replace spec4=exposure2+2+2+2+2+3+2+1

*Graph parameters
summarize te_mg
global brange=r(max)-r(min)
global bmin=r(min)
global bmax=r(max)
global from_y=$bmin-4*$brange
global graph_height=16*4/3
	
di $bmin
di $bmax
di $brange
di $from_y
di $graph_height

*Determine whether total effect estimate in the original condition was significant
tab original_tecondition sig_te

*Syntax for the specification curve for the total effect estimates
scatter spec1 spec2 spec3 spec4 sn_te, graphregion(color(white)) bgcolor(white) ///
xlab(0(5)36) xsize(10) ysize(6) msize(vsmall vsmall vsmall vsmall) ///
mcolor(black black black black) title("$title") ///
ylab(1(1)34) ///
	ylabel(1 "Old-old" 2 "Young-old" 3 "All ages" ///
	6 "≥10% change in effect estimates" 7 "A priori specified" ///
	10 "Without hormonal factors" 11 "With hormonal factors" ///
	14 "Decreased weight vs. stable weight" 15 "Increased weight vs. stable weight" 16 "Continuous" ///
  	4 "{bf:Age group}" 8 "{bf:Confounder specification}" 12 "{bf:Confounder set}" ///
	17 "{bf:Determinant}" 24 " ", angle(0) labsize(vsmall) tstyle(notick)) || ///
		scatter te_sig sn_te, yaxis(2) mcolor(black) msize(vsmall) legend(order(5 6 7) cols(3) size(small) rowgap(.5) pos(15)) ///
		ylab(, axis(2) labsize(vsmall) angle(0) nogrid) yscale(range($from_y $bmax) axis(2))  ///
		xtitle(" " "{bf: Specification number}") ytitle(" " "Total effect estimate" "in mg/cm2",size(vsmall) axis(2) placement(north)) ///
		yline(0, axis(2) lw(thin) lcolor(gray))  ///
		yline(4 5 8 12 17 21, lw(thick) lcolor(white)) ///
		yline(19(0.01)24.5,axis(1) lw(vthick) lcolor(dimgray)) || ///
		scatter te_nosig sn_te, yaxis(2) mcolor(gray) msize(vsmall) || ///
		scatter original_tecondition sn_te, yaxis(2) msize(medium) mcolor(black) 

*Save the specification curve
graph export "Specification curve total effect.png", width(1400) replace
	


	
	
	
